# Supplementary material for: Assessing the importance of predictors of adherence to a digital self‑management intervention for osteoarthritis
Source: J Orthop Surg Res. 2023 Feb 13;18:97. doi: 10.1186/s13018-023-03562-6 (PMC9926753; doi:10.1186/s13018-023-03562-6)
Supplement: Supplementary file 1 — Additional file 1. Table S1. Associations between predictors and 3-month adherence, estimates obtained from ordinary least square regression. Table S2. Associations between predictors and 3-month low adherence (adherence < 80), estimates obtained from logistic regression. Table S3.Associations between predictors and 12-month adherence, estimates obtained from ordinary least square regression. Table S4. Associations between predictors and 12-month low adherence (adherence < 80), estimates obtained from logistic regression. [file 13018_2023_3562_MOESM1_ESM.xlsx]

## Sheet: Table A1
	Table A1- Associations between predictors and 3-month adherence, estimates obtained from ordinary least square regression.
		Coefficient	Robuse SE	95% CI
	Age (up to age 75 years)	0.305195	0.0188829	0.268182	0.342208
	Age -75 (for ages older than 75)	-0.513245	0.103022	-0.715181	-0.311309
	Female sex	1.09567	0.320683	0.467093	1.72425
	Enrolment year
	2019	Ref
	2020	2.00788	0.645995	0.741651	3.27411
	2021	1.54253	0.622816	0.321732	2.76333
	Place of residence
	Other locations	Ref
	Stockholm/Gothenburg/Malmö	-1.90698	0.348314	-2.58971	-1.22424
	Unknown/missing	-6.1908	1.31728	-8.77284	-3.60876
	Education
	Less than high school	Ref
	High school	-0.978221	0.486863	-1.93253	-0.0239067
	College/university	-2.57171	0.47615	-3.50503	-1.6384
	Body mass index (BMI)
	Normal (BMI<25)	Ref
	Overweight (25≤BMI<30)	-1.2632	0.295763	-1.84294	-0.683471
	Obese (30≤BMI<35)	-2.17017	0.418037	-2.98958	-1.35076
	Morbid obese (BMI≥35)	-1.85034	0.653717	-3.13171	-0.568974
	Physical activity
	Less than 30 minutes	Ref
	30-60 minutes	1.26254	0.659312	-0.0297975	2.55487
	61 to 90 minutes	1.5497	0.658765	0.258438	2.84096
	91 to 150 minutes	2.7564	0.640192	1.50154	4.01126
	151 to 300 minutes	3.00405	0.63371	1.76189	4.2462
	More than 300 minutes	3.27132	0.63554	2.02558	4.51706
	Index joint (hip)	-0.159129	0.266771	-0.682034	0.363775
	NRS Pain (up to 8)	0.396881	0.0909733	0.218562	0.5752
	NRS Pain-8 (for values> 8)	-0.610074	0.741095	-2.06271	0.842566
	Physical function up to 12	0.282653	0.083508	0.118967	0.446339
	Physical function-12 (for values >12)	-0.122831	0.045714	-0.212436	-0.0332259
	Walking difficulties	0.778331	0.310069	0.170557	1.3861
	Fear of moving	-0.914532	0.394459	-1.68772	-0.141343
	Pain in other joints	-0.46815	0.309169	-1.07416	0.137861
	Diabetes	-2.16865	0.624399	-3.39255	-0.944753
	Lung diseases	-0.89709	0.432219	-1.74429	-0.0498856
	Balance troubles	-0.337016	0.801706	-1.90846	1.23443
	Rheumatoid arthritis	-1.1648	0.6537	-2.44613	0.116538
	Cardiovascular diseases	-0.609328	0.523655	-1.63576	0.417103
	Overall health (up to 8)	0.61819	0.0940323	0.433875	0.802506
	Overall health-8 (for values> 8)	-0.791404	0.306662	-1.3925	-0.190307
	Activity impairment	0.0281766	0.0723138	-0.113568	0.169921
	EQ-5D-5L anxiety/depression
	No problem	Ref
	Slight problems	-0.132726	0.288196	-0.697626	0.432175
	Moderate problems	-0.94849	0.520266	-1.96828	0.0712974
	Severe problems	-0.794659	0.965433	-2.68703	1.09771
	Wish for surgery	-0.312104	0.397728	-1.0917	0.467493
	Patient acceptable symptom state	-0.769903	0.384226	-1.52303	-0.0167707
	Constant	57.5571	1.94674	53.7412	61.3729

## Sheet: Table A2
	Table A2- Associations between predictors and 3-month low adherence (adherence <80), estimates obtained from logistic regression.
		Odds ratio	Robuse SE	95% CI
	Age (up to age 75 years)	0.964896	0.0024815	0.960045	0.969772
	Age -75 (for ages older than 75)	1.05365	0.0151387	1.02439	1.08375
	Female sex	0.878004	0.0416558	0.800041	0.963564
	Enrolment year
	2019	Ref
	2020	0.811925	0.0735274	0.67988	0.969617
	2021	0.822034	0.0712331	0.693632	0.974205
	Place of residence
	Other locations	Ref
	Stockholm/Gothenburg/Malmö	1.23439	0.0609519	1.12053	1.35983
	Unknown/missing	1.59689	0.237799	1.19267	2.13811
	Education
	Less than high school	Ref
	High school	1.1937	0.0992101	1.01426	1.40488
	College/university	1.41156	0.114814	1.20355	1.65553
	Body mass index (BMI)
	Normal (BMI<25)	Ref
	Overweight (25≤BMI<30)	1.16873	0.0548775	1.06597	1.28139
	Obese (30≤BMI<35)	1.2855	0.0785729	1.14037	1.4491
	Morbid obese (BMI≥35)	1.29468	0.112211	1.09241	1.53439
	Physical activity
	Less than 30 minutes	Ref
	30-60 minutes	0.888197	0.0751779	0.752424	1.04847
	61 to 90 minutes	0.896867	0.0773551	0.757376	1.06205
	91 to 150 minutes	0.751821	0.0644963	0.635466	0.88948
	151 to 300 minutes	0.660182	0.0558995	0.559229	0.779358
	More than 300 minutes	0.689577	0.0591323	0.582896	0.815783
	Index joint (hip)	0.989417	0.040177	0.913723	1.07138
	NRS Pain (up to 8)	0.966769	0.0129838	0.941654	0.992555
	NRS Pain-8 (for values> 8)	1.13483	0.114916	0.930538	1.38396
	Physical function up to 12	0.976497	0.0109851	0.955202	0.998266
	Physical function-12 (for values >12)	1.01575	0.0066812	1.00274	1.02893
	Walking difficulties	0.907678	0.042641	0.827835	0.995221
	Fear of moving	1.14855	0.0626148	1.03215	1.27807
	Pain in other joints	1.01461	0.0482166	0.924377	1.11366
	Diabetes	1.27871	0.105912	1.0871	1.50409
	Lung diseases	1.12268	0.0704288	0.99279	1.26956
	Balance troubles	0.948812	0.107371	0.760072	1.18442
	Rheumatoid arthritis	1.14712	0.106754	0.955859	1.37665
	Cardiovascular diseases	1.10974	0.0855211	0.954165	1.29068
	Overall health (up to 8)	0.910868	0.0122288	0.887212	0.935154
	Overall health-8 (for values> 8)	1.10615	0.0529113	1.00716	1.21487
	Activity impairment	0.983014	0.0107871	0.962097	1.00439
	EQ-5D-5L anxiety/depression
	No problem	Ref
	Slight problems	1.07947	0.048124	0.98915	1.17803
	Moderate problems	1.18174	0.0847483	1.02678	1.36008
	Severe problems	1.12794	0.150404	0.868528	1.46484
	Wish for surgery	1.0004	0.0587019	0.891721	1.12234
	Patient acceptable symptom state	1.10186	0.0617031	0.987322	1.22968

## Sheet: Table A3
	Table A3- Associations between predictors and 12-month adherence, estimates obtained from ordinary least square regression.
		Coefficient	Robuse SE	95% CI
	Age (up to age 65 years)	0.460007	0.0750213	0.312901	0.607114
	Age -65 (for ages older than 65)	0.244517	0.0725299	0.102296	0.386738
	Female sex	1.3412	0.787697	-0.203366	2.88577
	Enrolment year
	2019	Ref
	2020	2.37113	1.02757	0.356204	4.38605
	2021	5.03588	1.17521	2.73145	7.3403
	Place of residence
	Other locations	Ref
	Stockholm/Gothenburg/Malmö	-2.15393	0.829783	-3.78102	-0.526841
	Unknown/missing	-10.919	4.99223	-20.708	-1.12989
	Education
	Less than high school	Ref
	High school	-0.74641	1.25922	-3.21557	1.72275
	College/university	-3.18179	1.23565	-5.60472	-0.758858
	Body mass index (BMI)
	Normal (BMI<25)	Ref
	Overweight (25≤BMI<30)	-0.605908	0.715872	-2.00963	0.797819
	Obese (30≤BMI<35)	-2.42513	1.03055	-4.4459	-0.404363
	Morbid obese (BMI≥35)	-1.53125	1.69347	-4.85191	1.78942
	Physical activity
	Less than 30 minutes	Ref
	30-60 minutes	2.06961	1.71179	-1.28697	5.42619
	61 to 90 minutes	2.52593	1.74266	-0.89118	5.94304
	91 to 150 minutes	3.41218	1.69456	0.0893782	6.73498
	151 to 300 minutes	2.78254	1.67394	-0.499829	6.06491
	More than 300 minutes	4.67944	1.67325	1.39843	7.96045
	Index joint (hip)	-0.491462	0.653826	-1.77352	0.7906
	NRS Pain (up to 3)	-0.235567	0.704977	-1.61793	1.1468
	NRS Pain-3 (>3 &≤6)	0.958887	0.349799	0.272979	1.6448
	NRS Pain-6 (for values> 6)	-1.12026	0.565897	-2.2299	-0.0106126
	Physical function	0.0482781	0.0797235	-0.108049	0.204605
	Walking difficulties	0.59035	0.754263	-0.888655	2.06936
	Fear of moving	-1.47093	0.953647	-3.3409	0.39904
	Pain in other joints	-1.13154	0.757959	-2.6178	0.35471
	Diabetes	-1.73561	1.50484	-4.68639	1.21518
	Lung diseases	-1.42634	1.09778	-3.57894	0.726264
	Balance troubles	-1.72369	1.7445	-5.14443	1.69704
	Rheumatoid arthritis	0.641001	1.50789	-2.31576	3.59777
	Cardiovascular diseases	0.476686	1.16931	-1.81617	2.76954
	Overall health	0.320061	0.186535	-0.0457076	0.68583
	Activity impairment	-0.257339	0.174144	-0.598811	0.0841322
	EQ-5D-5L anxiety/depression
	No problem	Ref
	Slight problems	-0.63785	0.703727	-2.01776	0.742062
	Moderate problems	1.12029	1.16286	-1.15992	3.40051
	Severe problems	0.136992	2.22729	-4.23042	4.50441
	Wish for surgery	1.29379	0.942236	-0.553806	3.14138
	Patient acceptable symptom state	-0.937613	0.919195	-2.74003	0.864801
	Constant	50.8853	5.57176	39.9598	61.8107

## Sheet: Table A4
	Table A4- Associations between predictors and 12-month low adherence (adherence <80), estimates obtained from logistic regression.
		Odds ratio	Robuse SE	95% CI
	Age	0.958044	0.0054508	0.94742	0.968788
	Female sex	0.833378	0.0914662	0.672078	1.03339
	Enrolment year
	2019	Ref
	2020	0.702955	0.0893372	0.547962	0.90179
	2021	0.555059	0.0909126	0.402644	0.765168
	Place of residence
	Other locations	Ref
	Stockholm/Gothenburg/Malmö	1.28671	0.139117	1.041	1.59042
	Unknown/missing	4.54823	3.0947	1.19859	17.259
	Education
	Less than high school	Ref
	High school	1.23154	0.258008	0.816806	1.85684
	College/university	1.74787	0.35617	1.17234	2.60592
	Body mass index (BMI)
	Normal (BMI<25)	Ref
	Overweight (25≤BMI<30)	1.07545	0.111937	0.876987	1.31882
	Obese (30≤BMI<35)	1.32053	0.182464	1.00724	1.73126
	Morbid obese (BMI≥35)	1.06843	0.215564	0.719461	1.58665
	Physical activity
	Less than 30 minutes	Ref
	30-60 minutes	1.0011	0.210214	0.663349	1.51083
	61 to 90 minutes	0.870594	0.185759	0.573053	1.32263
	91 to 150 minutes	0.795723	0.167951	0.526139	1.20344
	151 to 300 minutes	0.887718	0.181021	0.595251	1.32388
	More than 300 minutes	0.736876	0.152326	0.4914	1.10498
	Index joint (hip)	1.04358	0.0963685	0.870804	1.25063
	NRS Pain (up to 3)	1.14261	0.124258	0.92328	1.41406
	NRS Pain-3 (>3 &≤6)	0.867652	0.0428172	0.787663	0.955765
	NRS Pain-6 (for values> 6)	1.18863	0.0899628	1.02476	1.3787
	Physical function	0.991173	0.0118251	0.968265	1.01462
	Walking difficulties	0.979628	0.10425	0.795203	1.20683
	Fear of moving	1.20805	0.149625	0.947675	1.53997
	Pain in other joints	1.13738	0.126202	0.915076	1.41369
	Diabetes	1.22024	0.231165	0.841765	1.76888
	Lung diseases	1.18919	0.167591	0.902176	1.56751
	Balance troubles	1.53334	0.348445	0.982214	2.3937
	Rheumatoid arthritis	0.770554	0.174157	0.494787	1.20002
	Cardiovascular diseases	1.05599	0.19401	0.736669	1.51371
	Overall health	0.942023	0.02479	0.894667	0.991885
	Activity impairment	1.04694	0.0265216	0.996224	1.10023
	EQ-5D-5L anxiety/depression
	No problem	Ref
	Slight problems	0.956252	0.0960045	0.785443	1.16421
	Moderate problems	0.770846	0.125365	0.560446	1.06023
	Severe problems	0.873966	0.272857	0.473964	1.61155
	Wish for surgery	0.793243	0.10853	0.606661	1.03721
	Patient acceptable symptom state	1.24832	0.164629	0.963982	1.61653
